# Supplementary material for: A CRISPR array orchestrates virulence and host response in Porphyromonas gingivalis
Source: Microbiol Spectr. 2026 Feb 25;14(4):e02834-25. doi: 10.1128/spectrum.02834-25 (PMC13055991; doi:10.1128/spectrum.02834-25)
Supplement: Table S2 — Spacers sequences, length, and location in the genome. [file spectrum.02834-25-s0009.xlsx]

## Sheet: Porphyromonas_gingivalis_ATCC_3
Table S2. Spacers sequences, length and location in the genome.
CRISPR 30.1 Range: 2181484 - 2189363
Repeats: 120	Average Length: 30	Average Length: 35
SPACER NAME	POSITION		REPEAT SEQUENCE	SPACER SEQUENCE	LENGTH		IDENTICAL SPACERS (SAME COLOR FOR IDENTIAL SEQUENCES)
CRISPR 30.1-1	2181484		GTTTTAATTCCTGTATGGTGCAATTGAAAT	AAACGAAATGAAAAAGACAACAAACAGAAGACCCTC	[ 30, 36 ]		CRISPR 30.1-10=CRISPR 30.1-13=CRISPR 30.1-16
CRISPR 30.1-2	2181550		GTTTTAATTCCTGTATGGTGCAATTGAAAT	GTGCCAGCTGCAGGGGGATGACATAGCCATTGACGA	[ 30, 36 ]		CRISPR 30.1-11=CRISPR 30.1-14=CRISPR 30.1-17
CRISPR 30.1-3	2181616		GTTTTAATTCCTGTATGGTGCAATTGAAAT	GTGCCAGCTGCAGGGGGATGACATAGCCATTGACGA	[ 30, 36 ]		CRISPR 30.1-12=CRISPR 30.1-15=CRISPR 30.1-18
CRISPR 30.1-4	2181682		GTTTTAATTCCTGTATGGTGCAATTGAAAT	TCCGCGCCGCGAGGTGGAGACCCTGCCGGAGGCGAA	[ 30, 36 ]		CRISPR 30.1-36=CRISPR 30.1-70
CRISPR 30.1-5	2181748		GTTTTAATTCCTGTATGGTGCAATTGAAAT	CCTGAGAAAGAGGGGAGGGAGGAGCGATAGACGAAGT	[ 30, 37 ]		CRISPR 30.1-37=CRISPR 30.1-71
CRISPR 30.1-6	2181815		GTTTTAATTCCTGTATGGTGCAATTGAAAT	CGAGAATCTATTGAGTAGCGAAGTCGTCACAAAGAT	[ 30, 36 ]		CRISPR 30.1-92=CRISPR 30.1-93
CRISPR 30.1-7	2181881		GTTTTAATTCCTGTATGGTGCAATTGAAAT	AGCCATAGCTCTTCAATTTCAATTTCTTCTTTTAAT	[ 30, 36 ]		CRISPR 30.1-114=CRISPR 30.1-115
CRISPR 30.1-8	2181947		GTTTTAATTCCTGTATGGTGCAATTGAAAT	CGAAAATAACAAAAATAGATATATTTATAAAAAAGA	[ 30, 36 ]
CRISPR 30.1-9	2182013		GTTTTAATTCCTGTATGGTGCAATTGAAAT	ACTCTTATCATCTACTATCTCAAAAGCTCTTTTT	[ 30, 34 ]
CRISPR 30.1-10	2182077		GTTTTAATTCCTGTATGGTGCAATTGAAAT	TCGCTATAACCCTATGTGATTCAGGAATCGGCTTGCTA	[ 30, 38 ]
CRISPR 30.1-11	2182145		GTTTTAATTCCTGTATGGTGCAATTGAAAT	GAAACATTCGAGCCGTATTCAATTACGCCATCAATG	[ 30, 36 ]
CRISPR 30.1-12	2182211		GTTTTAATTCCTGTATGGTGCAATTGAAAT	CACCCATTGTGCCGCCGTCCTGACCGAAAACTTCTTTA	[ 30, 38 ]
CRISPR 30.1-13	2182279		GTTTTAATTCCTGTATGGTGCAATTGAAAT	TCGCTATAACCCTATGTGATTCAGGAATCGGCTTGCTA	[ 30, 38 ]
CRISPR 30.1-14	2182347		GTTTTAATTCCTGTATGGTGCAATTGAAAT	GAAACATTCGAGCCGTATTCAATTACGCCATCAATG	[ 30, 36 ]
CRISPR 30.1-15	2182413		GTTTTAATTCCTGTATGGTGCAATTGAAAT	CACCCATTGTGCCGCCGTCCTGACCGAAAACTTCTTTA	[ 30, 38 ]
CRISPR 30.1-16	2182481		GTTTTAATTCCTGTATGGTGCAATTGAAAT	TCGCTATAACCCTATGTGATTCAGGAATCGGCTTGCTA	[ 30, 38 ]
CRISPR 30.1-17	2182549		GTTTTAATTCCTGTATGGTGCAATTGAAAT	GAAACATTCGAGCCGTATTCAATTACGCCATCAATG	[ 30, 36 ]
CRISPR 30.1-18	2182615		GTTTTAATTCCTGTATGGTGCAATTGAAAT	CACCCATTGTGCCGCCGTCCTGACCGAAAACTTCTTTA	[ 30, 38 ]
CRISPR 30.1-19	2182683		GTTTTAATTCCTGTATGGTGCAATTGAAAT	ATTTCTTCATCTCGCGCTTGCTCAAAAGCGCGTTCA	[ 30, 36 ]
CRISPR 30.1-20	2182749		GTTTTAATTCCTGTATGGTGCAATTGAAAT	TGCATCAAGTCACGAACTTTCTGCGAGATGGAAA	[ 30, 34 ]
CRISPR 30.1-21	2182813		GTTTTAATTCCTGTATGGTGCAATTGAAAT	CCGTCTCGAAAAAATATCGGGACGTTTTTGTTTTCT	[ 30, 36 ]
CRISPR 30.1-22	2182879		GTTTTAATTCCTGTATGGTGCAATTGAAAT	CTCCTTCACTTTGTCGACAATGTGCACTGTATTTG	[ 30, 35 ]
CRISPR 30.1-23	2182944		GTTTTAATTCCTGTATGGTGCAATTGAAAT	AGGCGGAGTATCTCTTTGCCACCCAGTCCGCGCGCA	[ 30, 36 ]
CRISPR 30.1-24	2183010		GTTTTAATTCCTGTATGGTGCAATTGAAAT	CGTAACCGCCTCGGTAGACCGCTCCGCACGGTCGTT	[ 30, 36 ]
CRISPR 30.1-25	2183076		GTTTTAATTCCTGTATGGTGCAATTGAAAT	GTGCATTCCGGACAGCTTTCGCTTAAAAAGTTAGCGG	[ 30, 37 ]
CRISPR 30.1-26	2183143		GTTTTAATTCCTGTATGGTGCAATTGAAAT	AAGAACGAACGCCTGCGCGATAAGCACCGCGAGCGTA	[ 30, 37 ]
CRISPR 30.1-27	2183210		GTTTTAATTCCTGTATGGTGCAATTGAAAT	ATTTACCTGCAGACTTGTGCCCACCCACTTGATAGA	[ 30, 36 ]
CRISPR 30.1-28	2183276		GTTTTAATTCCTGTATGGTGCAATTGAAAT	TGGTCACGGAGCGATACCATGAGTGTTTAGTAGATG	[ 30, 36 ]
CRISPR 30.1-29	2183342		GTTTTAATTCCTGTATGGTGCAATTGAAAT	CGGAGGAGATCAGCTATGCGGATGATACCACCCGTG	[ 30, 36 ]
CRISPR 30.1-30	2183408		GTTTTAATTCCTGTATGGTGCAATTGAAAT	TCAGAAAACTCGCGTCCATCTGATAGATGTACACGA	[ 30, 36 ]
CRISPR 30.1-31	2183474		GTTTTAATTCCTGTATGGTGCAATTGAAAT	TAAACGATCGAGGCGCGGAGACCCTCCTTGCCAGTA	[ 30, 36 ]
CRISPR 30.1-32	2183540		GTTTTAATTCCTGTATGGTGCAATTGAAAT	CCGTTCAGGAAAAAGTAACCGAGCTGAAGACCATGCT	[ 30, 37 ]
CRISPR 30.1-33	2183607		GTTTTAATTCCTGTATGGTGCAATTGAAAT	AGGTGCTATCGCAGGACTGCAGGACATCCTCAATC	[ 30, 35 ]
CRISPR 30.1-34	2183672		GTTTTAATTCCTGTATGGTGCAATTGAAAT	AGCCGCTCGACTTGACGCCATGCAAAAACAGATAGA	[ 30, 36 ]
CRISPR 30.1-35	2183738		GTTTTAATTCCTGTATGGTGCAATTGAAAT	TCTGCGAGTTGTGAGAGGCAATAAACTGCTGGGAGC	[ 30, 36 ]
CRISPR 30.1-36	2183804		GTTTTAATTCCTGTATGGTGCAATTGAAAT	ATTGCTGTTAATTCTGTCATCTCTTATTTCTTTTA	[ 30, 35 ]
CRISPR 30.1-37	2183869		GTTTTAATTCCTGTATGGTGCAATTGAAAT	TCTATCTGCGTATAGCCCTCGCCGTCCACGCCCTG	[ 30, 35 ]
CRISPR 30.1-38	2183934		GTTTTAATTCCTGTATGGTGCAATTGAAAT	GGGAAGCTGCTTTGCTCGCTGAGATAGCAGCACTTCA	[ 30, 37 ]
CRISPR 30.1-39	2184001		GTTTTAATTCCTGTATGGTGCAATTGAAAT	TTTATTGACGCCACCCCGCCGACGAAAAAAAATCAT	[ 30, 36 ]
CRISPR 30.1-40	2184067		GTTTTAATTCCTGTATGGTGCAATTGAAAT	TTTCGGTCTTTACGTTTGTCGCCACGGATACATGCT	[ 30, 36 ]
CRISPR 30.1-41	2184133		GTTTTAATTCCTGTATGGTGCAATTGAAAT	ATTGTAAATAAATTACATGGCTATTGAAAAACAAATT	[ 30, 37 ]
CRISPR 30.1-42	2184200		GTTTTAATTCCTGTATGGTGCAATTGAAAT	GATTGTACGACTTTGCTATAAAGTCTGAGTTATTAA	[ 30, 36 ]
CRISPR 30.1-43	2184266		GTTTTAATTCCTGTATGGTGCAATTGAAAT	TATCAACAATCACCGTCATATGTGTAATATACTTGA	[ 30, 36 ]
CRISPR 30.1-44	2184332		GTTTTAATTCCTGTATGGTGCAATTGAAAT	GGGCAGGCGTATTGCCCCACTTCTCCCCGAATGCAT	[ 30, 36 ]
CRISPR 30.1-45	2184398		GTTTTAATTCCTGTATGGTGCAATTGAAAT	TGAGGAATCATATCAGTGTTTATTTTTTCATCGATT	[ 30, 36 ]
CRISPR 30.1-46	2184464		GTTTTAATTCCTGTATGGTGCAATTGAAAT	TGGAAGTGGGTAGAAGAAAGCCCCAACGTGTTTAAG	[ 30, 36 ]
CRISPR 30.1-47	2184530		GTTTTAATTCCTGTATGGTGCAATTGAAAT	CATGACAAAGAGACGGTTATCGGTAGAGGACAGGCA	[ 30, 36 ]
CRISPR 30.1-48	2184596		GTTTTAATTCCTGTATGGTGCAATTGAAAT	CGCGTGGAAGGGGCATGTACACTTGTAGTTCGCCC	[ 30, 35 ]
CRISPR 30.1-49	2184661		GTTTTAATTCCTGTATGGTGCAATTGAAAT	TGACAGGCCCTGCAGCGTGTGAGAGCGGAAATGC	[ 30, 34 ]
CRISPR 30.1-50	2184725		GTTTTAATTCCTGTATGGTGCAATTGAAAT	ATTTTCAATCATGATATTTTATTTTTCCTGCAAACGC	[ 30, 37 ]
CRISPR 30.1-51	2184792		GTTTTAATTCCTGTATGGTGCAATTGAAAT	TCGCATGTGGGAGCGCGGCGGTCTCTGCTTTACGAA	[ 30, 36 ]
CRISPR 30.1-52	2184858		GTTTTAATTCCTGTATGGTGCAATTGAAAT	TCAGCGTGATGAGCGCTTGAGGCTCCTCCATCGAGT	[ 30, 36 ]
CRISPR 30.1-53	2184924		GTTTTAATTCCTGTATGGTGCAATTGAAAT	AAGGATGATTTGGAAAATTTAGTAAGATAGTTGATA	[ 30, 36 ]
CRISPR 30.1-54	2184990		GTTTTAATTCCTGTATGGTGCAATTGAAAT	TTCTTGGAGAAAGCGAAGACCATGAACCTAAGCGTCG	[ 30, 37 ]
CRISPR 30.1-55	2185057		GTTTTAATTCCTGTATGGTGCAATTGAAAT	GGAAATATAGTTATTGTATCTACTAAAAGACATAGT	[ 30, 36 ]
CRISPR 30.1-56	2185123		GTTTTAATTCCTGTATGGTGCAATTGAAAT	ACCCCATCTTGCAGAGTATATGCGAGCAAAATTT	[ 30, 34 ]
CRISPR 30.1-57	2185187		GTTTTAATTCCTGTATGGTGCAATTGAAAT	TAGTTAGCACAGTTGCTACTATCGTAGTAGCTGT	[ 30, 34 ]
CRISPR 30.1-58	2185251		GTTTTAATTCCTGTATGGTGCAATTGAAAT	AGATAAACTTTCTTCTCGAATTAAGAAAATCGAGA	[ 30, 35 ]
CRISPR 30.1-59	2185316		GTTTTAATTCCTGTATGGTGCAATTGAAAT	CCGCGGCCATCGAGGCCACCGCCTCCGTCCTCCGCG	[ 30, 36 ]
CRISPR 30.1-60	2185382		GTTTTAATTCCTGTATGGTGCAATTGAAAT	TATGAAAACAGAAAAGAACTTCTCAGCCCTGAGTTTG	[ 30, 37 ]
CRISPR 30.1-61	2185449		GTTTTAATTCCTGTATGGTGCAATTGAAAT	CAAACTCAATGATTATCTGTCAAGAAGCAAGAAACGA	[ 30, 37 ]
CRISPR 30.1-62	2185516		GTTTTAATTCCTGTATGGTGCAATTGAAAT	AGTAAAAATTACCCTAGATGCCGAAACGGACGGCCTT	[ 30, 37 ]
CRISPR 30.1-63	2185583		GTTTTAATTCCTGTATGGTGCAATTGAAAT	CAGAATTTGCACGAACAGTATGATGTTCGTGTTCTT	[ 30, 36 ]
CRISPR 30.1-64	2185649		GTTTTAATTCCTGTATGGTGCAATTGAAAT	AAGCGCGAGACAGGCCGAGCCGGCACAGCTTAGTGC	[ 30, 36 ]
CRISPR 30.1-65	2185715		GTTTTAATTCCTGTATGGTGCAATTGAAAT	AAAACGGCGATAAAATAGCGTTCGAGATTTTCCGCA	[ 30, 36 ]
CRISPR 30.1-66	2185781		GTTTTAATTCCTGTATGGTGCAATTGAAAT	TAGTTGTAGCGATTGTCTCAGTTGCATTACTCCTTAC	[ 30, 37 ]
CRISPR 30.1-67	2185848		GTTTTAATTCCTGTATGGTGCAATTGAAAT	AAATAACGAGAAAAAGAATGCTTAAATTGTTCTTCGT	[ 30, 37 ]
CRISPR 30.1-68	2185915		GTTTTAATTCCTGTATGGTGCAATTGAAAT	AGAAGAGGGTAAACTATTTGCTAATCTTGAATGCTT	[ 30, 36 ]
CRISPR 30.1-69	2185981		GTTTTAATTCCTGTATGGTGCAATTGAAAT	TCTCAATATCTTTCATAGCTACTAAAAATTTACGAA	[ 30, 36 ]
CRISPR 30.1-70	2186047		GTTTTAATTCCTGTATGGTGCAATTGAAAT	ATTGCTGTTAATTCTGTCATCTCTTATTTCTTTTA	[ 30, 35 ]
CRISPR 30.1-71	2186112		GTTTTAATTCCTGTATGGTGCAATTGAAAT	TCTATCTGCGTATAGCCCTCGCCGTCCACGCCCTG	[ 30, 35 ]
CRISPR 30.1-72	2186177		GTTTTAATTCCTGTATGGTGCAATTGAAAT	TGCCCCCTCACCCATCTAACCTCGAGCCGTTGAGCC	[ 30, 36 ]
CRISPR 30.1-73	2186243		GTTTTAATTCCTGTATGGTGCAATTGAAAT	GATTACATAATGATAGACGACAGAGATTGTGCAGAA	[ 30, 36 ]
CRISPR 30.1-74	2186309		GTTTTAATTCCTGTATGGTGCAATTGAAAT	GTACTGATAATTACGCTGCAAGGTCAGACGGTGAT	[ 30, 35 ]
CRISPR 30.1-75	2186374		GTTTTAATTCCTGTATGGTGCAATTGAAAT	TTGCCAGGGCTTGCTGATGCGCGCGCTCCAGCTGCT	[ 30, 36 ]
CRISPR 30.1-76	2186440		GTTTTAATTCCTGTATGGTGCAATTGAAAT	ACAGAACCAGCTCCGTCAAATCTCCCGCTTTTTGTC	[ 30, 36 ]
CRISPR 30.1-77	2186506		GTTTTAATTCCTGTATGGTGCAATTGAAAT	TGCCCCCTCACCCATCTAATCTCGAGCCGCTGAGCC	[ 30, 36 ]
CRISPR 30.1-78	2186572		GTTTTAATTCCTGTATGGTGCAATTGAAAT	TATTCATTCGCTCAAGCGAGGGCATCCTGCTGCAGC	[ 30, 36 ]
CRISPR 30.1-79	2186638		GTTTTAATTCCTGTATGGTGCAATTGAAAT	GCTCGCGGAGGGAGAGGGTGCCGGTATCCTGCCTCC	[ 30, 36 ]
CRISPR 30.1-80	2186704		GTTTTAATTCCTGTATGGTGCAATTGAAAT	AGAGTCTGTATGTGAAAGTGTAGTTCGAAACATTAT	[ 30, 36 ]
CRISPR 30.1-81	2186770		GTTTTAATTCCTGTATGGTGCAATTGAAAT	AGAATACTTTGAAGTTGTATTCAATTACTTTGAA	[ 30, 34 ]
CRISPR 30.1-82	2186834		GTTTTAATTCCTGTATGGTGCAATTGAAAT	CCGTTGTGACAGAGCTGCGCCGTCGTGGCTATGATG	[ 30, 36 ]
CRISPR 30.1-83	2186900		GTTTTAATTCCTGTATGGTGCAATTGAAAT	TGAAAGCCCGAAGATAATCTACACGCAAGATTGTTA	[ 30, 36 ]
CRISPR 30.1-84	2186966		GTTTTAATTCCTGTATGGTGCAATTGAAAT	CGTCATCAGGTGGATATTCTTACTGCTATCCACGA	[ 30, 35 ]
CRISPR 30.1-85	2187031		GTTTTAATTCCTGTATGGTGCAATTGAAAT	TCGTCTGCGACGTATCGCAGCTCTGCCAGCTCCGCG	[ 30, 36 ]
CRISPR 30.1-86	2187097		GTTTTAATTCCTGTATGGTGCAATTGAAAT	GCATCTTCGCAGGAAAGAAGAAGGCTCCGTCCTCGA	[ 30, 36 ]
CRISPR 30.1-87	2187163		GTTTTAATTCCTGTATGGTGCAATTGAAAT	AACAGTCAAGGGGGAGCCGACCTCTCCGGCGGATTT	[ 30, 36 ]
CRISPR 30.1-88	2187229		GTTTTAATTCCTGTATGGTGCAATTGAAAT	GCAGTGCGGCCGACAAGGCTAACCTCGCTCAGCTGA	[ 30, 36 ]
CRISPR 30.1-89	2187295		GTTTTAATTTCTGTATGGTGCAATTGAAAT	AATCCATGTTCATGAGGAGAGGATACGAGTTCTATT	[ 30, 36 ]
CRISPR 30.1-90	2187361		GTTTTAATTCCTGTATGGTGCAATTGAAAT	CCTTTTGCTATTGCAGCAAACATATACAATAATAA	[ 30, 35 ]
CRISPR 30.1-91	2187426		GTTTTAATTCCTGTATGGTGCAATTGAAAT	ACTTCATGGATTTAGCGAGATACTCATTATAATTAA	[ 30, 36 ]
CRISPR 30.1-92	2187492		GTTTTAATTCCTGTATGGTGCAATTGAAAT	TCTTCAAAGATAGTTGTTATCAAATATCGCGCTGAA	[ 30, 36 ]
CRISPR 30.1-93	2187558		GTTTTAATTCCTGTATGGTGCAATTGAAAT	ATCTTCAAAGATAGTTGTTATCAAATATCGCGCTGAA	[ 30, 37 ]
CRISPR 30.1-94	2187625		GTTTTAATTCCTGTATGGTGCAATTGAAAT	GCTCAAGCGTCCAAGAAAGTTCAAGAAATTGTACTA	[ 30, 36 ]
CRISPR 30.1-95	2187691		GTTTTAATTCCTGTATGGTGCAATTGAAAT	TACTATGGTGTCTGCATTTGAGATACGCAAATAGCAA	[ 30, 37 ]
CRISPR 30.1-96	2187758		GTTTTAATTCCTGTATGGTGCAATTGAAAT	CCTCAATATCTTTCATTGCGACGAGAAATTTGCGAA	[ 30, 36 ]
CRISPR 30.1-97	2187824		GTTTTAATTCCTGTATGGTGCAATTGAAAT	AATCTATGATGATATAGAAGAAGACGACTTGTTGTT	[ 30, 36 ]
CRISPR 30.1-98	2187890		GTTTTAATTCCTGTATGGTGCAATTGAAAT	ATTAATGATTTTCTGAAATAAAGAAGCAGTTGCATA	[ 30, 36 ]
CRISPR 30.1-99	2187956		GTTTTAATTCCTGTATGGTGCAATTGAAAT	CTCAATATCTTTCATTGCGACGAGGAACTTGCGAA	[ 30, 35 ]
CRISPR 30.1-100	2188021		GTTTTAATTCCTGTATGGTGCAATTGAAAT	CCCCGTGGTAACTCATACCACCGACTATTCCACCGT	[ 30, 36 ]
CRISPR 30.1-101	2188087		GTTTTAATTCCTGTATGGTGCAATTGAAAT	TTTGAGTAATCATCGAATAATTATCGATTAATCATT	[ 30, 36 ]
CRISPR 30.1-102	2188153		GTTTTAATTCCTGTATGGTGCAATTGAAAT	TTATATGCATCATATTCTTAAAGTATTTTATTTGAA	[ 30, 36 ]
CRISPR 30.1-103	2188219		GTTTTAATTCCTGTATGGTGCAATTGAAAT	GACGAATACGGCGTTCATCATCGATAGTCGCGATGC	[ 30, 36 ]
CRISPR 30.1-104	2188285		GTTTTAATTCCTGTATGGTGCAATTGAAAT	CGGGCGGCCAACCGGTCACAACAAGAATAGACCGAT	[ 30, 36 ]
CRISPR 30.1-105	2188351		GTTTTAATTCCTGTATGGTGCAATTGAAAT	TTCCTTCCAGTCGCAGCTTAAGATACTGCGACTAC	[ 30, 35 ]
CRISPR 30.1-106	2188416		GTTTTAATTCCTGTATGGTGCAATTGAAAT	AATTTTCATCAGAGCATAAAAAAGGGCAAACTTTTT	[ 30, 36 ]
CRISPR 30.1-107	2188482		GTTTTAATTCCTGTATGGTGCAATTGAAAT	GATACGAGCACCAAGGCTGCGATACCGATTGCGTA	[ 30, 35 ]
CRISPR 30.1-108	2188547		GTTTTAATTCCTGTATGGTGCAATTGAAAT	CCTCGAGCAGATCTTCCTGCTCTTTGATGAGTGAGG	[ 30, 36 ]
CRISPR 30.1-109	2188613		GTTTTAATTCCTGTATGGTGCAATTGAAAT	GCAGGTTGATTATAATGTTGAAGATGCTTTAAGGG	[ 30, 35 ]
CRISPR 30.1-110	2188678		GTTTTAATTCCTGTATGGTGCAATTGAAAT	CTCGTATCGACTTTCAAGCAGGCTGGAGTGCAGCCT	[ 30, 36 ]
CRISPR 30.1-111	2188744		GTTTTAATTCCTGTATGGTGCAATTGAAAT	AATATGAGATCGGAAACAATTATAGTTGCGTCGATAT	[ 30, 37 ]
CRISPR 30.1-112	2188811		GTTTTAATTCCTGTATGGTGCAATTGAAAT	TCACAATAACCGACAAAATGTCTCGCGTAACGTACAA	[ 30, 37 ]
CRISPR 30.1-113	2188878		GTTTTAATTCCTGTATGGTGCAATTGAAAT	GTCGCCTGTTTTCTTGAACTCCTCACTGATTCGTA	[ 30, 35 ]
CRISPR 30.1-114	2188943		GTTTTAATTCCTGTATGGTGCAATTGAAAT	GATGGTGTCGACATCATACGACAATAGATCGTCGA	[ 30, 35 ]
CRISPR 30.1-115	2189008		GTTTTAATTCCTGTATGGTGCAATTGAAAT	GATGGTGTCGACATCATACGACAATAGATCGTCGA	[ 30, 35 ]
CRISPR 30.1-116	2189073		GTTTTAATTCCTGTATGGTGCAATTGAAAT	AATATTTTTTCAAAAATTGTAAAACTTATTAAGTCA	[ 30, 36 ]
CRISPR 30.1-117	2189139		GTTTTAATTCCTGTATGGTGCAATTGAAAT	AAGTTGCTGATTGTCTTAGAATGAAAGGTTATGCTC	[ 30, 36 ]
CRISPR 30.1-118	2189205		GTTTTAATTCCTGTATGGTGCAATTGAAAT	ATAATATTACATAATGGCACACTGATGGTAAACTT	[ 30, 35 ]
CRISPR 30.1-119	2189270		GTTTTAATTCCTGTATGGTGCAATTGAAAT	CATGATGTACAAATATATCATGATCGTATACTAC	[ 30, 34 ]
	2189334		GTTTTAATTCCTGTATGGTGCAATTGAAAT
